# Supplementary material for: Evolutionary origin of gastrulation: insights from sponge development
Source: BMC Biol. 2014 Mar 28;12:26. doi: 10.1186/1741-7007-12-26 (PMC4021757; doi:10.1186/1741-7007-12-26)
Supplement: Additional file 7: Table S1 — A list of the presence or absence of A. queenslandica homologues (orthologues and gene family members) to cnidarian Nematostella vectensis endomesodermal genes (listed in [29]) based on previously published data [28,53-58] and sequence similarity searches in NCBI databases (via BLASTp). [file 1741-7007-12-26-S7.xlsx]

## Sheet: Sheet1
N. vectensis endomesodermal gene (Röttinger et al., 2012)	A. queenslandica orthologue (presence:+; absence:-)	A. queenslandica gene family member (presence:+; absence:-; name of the gene family)	reference	note
admp-related	-	- (Admp)	Srivastava et al., 2010
ashB	-	+ (Achaete-scute)	Simionato et al., 2007
axin-like	+	+ (Axin)	Srivastava et al., 2010
bicaudalC-like1	+	+ (Bicaudal C homolog1)	NCBI (XP_003386590)
bmp2/4	-	- (BMP)	Srivastava et al., 2010
bra	-	- (Brachury); + (T-box)	Larroux et al., 2008
chordin	-	- (Chordin)	Srivastava et al., 2010
duxABC	-	- (Dux); + (homeobox)	Larroux et al., 2008
elkA-like	-	- (Elk); + (Ets)	Srivastava et al., 2010
evx	-	- (Evx); + (homeobox)	Larroux et al., 2007
fgf8A	-	- (FGF)	Srivastava et al., 2010
foxA	-	+ (Fox)	Larroux et al., 2008
foxB	-	+ (Fox)	Larroux et al., 2008
foxQ1	-	+ (Fox)	Larroux et al., 2008
fz10	unresolved	+ (Frizzled)	Srivastava et al., 2010
gli	+	+	Srivastava et al., 2010
gsc	-	-	Larroux et al., 2008
hd050	-	+ (BarH?)	Larroux et al., 2007; Ryan et al., 2006
hd147	-	-; + (homeobox)	Ryan et al., 2006	Apeears to be a lineage specific homeobox gene
hlxb9	-	- (Hlx); + (homeobox)	Larroux et al., 2007
lhx1	+	+ (Lhx1, lin11)	Larroux et al., 2008
lmx	-	- (Lmx); + (LIM-homebox)	Larroux et al., 2008
nanos2	-	+ (nanos)	Srivastava et al., 2010
nfix-like	-	- (Nuclear factor 1 X-type)		BLASTp
nk-like13	-	?	Larroux et al., 2007
nk2-like	-	- (NK2); + (NK2/3/4)	Larroux et al., 2007
nkd1-like	-	- (Naked cuticule)		BLASTp
otxA	-	-	Larroux et al., 2008
otxB	-	-	Larroux et al., 2008
otxC	-	-	Larroux et al., 2008
phtf1-like	-	- (Phtf1)		BLASTp
pl10	+	+	Kerner et al., 2011
porcupine-like	+	+ (Porcupine)	NCBI (XP_003387071)
smad1/5	+	+	Srivastava et al., 2010
smad4-like	+	+	Srivastava et al., 2010
snailA	-	-	Srivastava et al., 2010
snailB	-	-	Srivastava et al., 2010
sprouty3-like	-	-		BLASTp
strabismus	-	-		BLASTp
tbx20-like	-	+ (T-box)	Larroux et al., 2008
tcf	+	+	Srivastava et al., 2010
tolloid	-	-		BLASTp
unc4-like	-	- (unc4)	Larroux et al., 2008
vasa-like	-	+ (Vasa)	Kerner et al., 2011
vasa1	-	+ (Vasa)	Kerner et al., 2011
vasa2	-	+ (Vasa)	Kerner et al., 2011
wnt2	-	+ (Wnt)	Adamska et al., 2010
wnt3	-	+ (Wnt)	Adamska et al., 2010
wnt4	-	+ (Wnt)	Adamska et al., 2010
wnt8	-	+ (Wnt)	Adamska et al., 2010
wntA	-	+ (Wnt)	Adamska et al., 2010
